# Supplementary material for: Maxent-directed field surveys identify new populations of narrowly endemic habitat specialists
Source: PeerJ. 2017 Jul 31;5:e3632. doi: 10.7717/peerj.3632 (PMC5541929; doi:10.7717/peerj.3632)
Supplement: Data S1 [file peerj-05-3632-s003.csv]

site	transect	quadrat	sedge	canopy	herb	stem	burrow	elevation	solar	water_dist	cti	max	sand	silt	clay
3	3	6	0	40	85	42	0	186.780014	6009.727179	136.830336	8.986093	0.766691	23.25	58.88	17.87
3	3	5	0	31	55	37	0	186.942795	6009.329373	145.000053	6.885774	0.766691	23.25	58.88	17.87
3	3	4	0	11	90	21	0	187.046356	6008.753017	153.36368	13.523508	0.766691	23.25	58.88	17.87
3	3	2	0	76	80	12	0	187.504501	6005.233413	170.748685	8.662975	0.662483	23.25	58.88	17.87
3	3	1	0	28	55	22	0	187.990005	6003.803196	179.577979	6.595567	0.662483	23.25	58.88	17.87
3	3	3	0	11	90	9	0	187.267624	6008.096974	161.98198	9.072274	0.662483	23.25	58.88	17.87
6	6	7	0	0	80	17	0	183.820053	6002.749443	131.363177	10.560593	0.730028	17.95	62.35	19.7
6	6	8	1	1	100	20	0	183.900299	6002.511234	136.382229	8.328531	0.685919	17.95	62.35	19.7
6	6	9	0	5	98	27	0	183.877487	6001.790758	141.903988	8.486202	0.685919	17.95	62.35	19.7
6	6	10	0	2	95	12	0	183.829208	6000.96811	147.797376	8.423374	0.670873	17.95	62.35	19.7
6	6	11	0	0	100	58	0	183.821976	6001.962943	141.192811	8.818081	0.670873	17.95	62.35	19.7
6	6	12	0	0	100	62	0	183.706268	6000.300877	133.665058	7.140038	0.468871	17.95	62.35	19.7
8	8	16	0	0	40	7	0	187.996445	6017.151802	186.206222	7.720229	0.751461	23.63	62.74	13.63
8	8	17	0	0	55	46	0	188.639236	6015.186643	182.306027	7.210474	0.751461	23.63	62.74	13.63
8	8	18	0	0	28	39	0	189.768616	6018.452105	178.753711	6.994627	0.751461	23.63	62.74	13.63
8	8	13	0	0	95	39	0	185.927094	6015.409664	200.604663	8.02812	0.671981	23.63	62.74	13.63
8	8	14	0	0	90	58	0	186.63118	6016.658891	195.387278	8.007205	0.671981	23.63	62.74	13.63
8	8	15	0	0	70	46	0	187.332932	6016.997589	190.630734	7.869052	0.671981	23.63	62.74	13.63
9	9	20	1	0	15	5	0	194.007156	6012.256562	164.358527	8.928155	0.705155	18.28	61.07	20.65
9	9	19	0	0	35	12	0	193.818619	6012.106469	154.518029	9.111254	0.705155	18.28	61.07	20.65
9	9	21	1	0	85	18	0	194.027283	6011.790318	174.292185	11.220613	0.701247	18.28	61.07	20.65
9	9	22	1	0	85	13	0	193.992767	6011.458142	184.236798	12.058943	0.701247	18.28	61.07	20.65
9	9	23	1	0	90	20	0	194.063828	6010.293786	194.109223	9.915461	0.666602	18.28	61.07	20.65
9	9	24	0	0	2	0	0	194.157761	6009.088902	204.020824	9.593349	0.666602	18.28	61.07	20.65
10	10	26	1	0	80	22	0	194.146744	6008.073933	137.540322	10.708838	0.68295	11.81	76.57	11.62
10	10	27	1	0	35	36	0	194.312164	6007.26289	145.868465	9.955178	0.68295	11.81	76.57	11.62
10	10	25	0	0	65	13	0	194.146149	6009.328037	129.296958	10.941918	0.68295	11.81	76.57	11.62
10	10	28	1	0	65	37	0	194.333603	6008.901603	154.111821	7.656332	0.674189	11.81	76.57	11.62
10	10	29	1	0	70	24	0	194.332306	6008.384907	162.439957	10.811113	0.674189	11.81	76.57	11.62
10	10	30	1	0	75	27	0	194.368729	6007.617605	170.408215	7.753524	0.674189	11.81	76.57	11.62
12	12	33	0	12	96	48	0	192.03627	6011.146185	182.029752	7.079434	0.742558	21.59	60.33	18.08
12	12	31	0	0	100	49	0	192.061142	6009.979673	162.731756	13.395144	0.742558	21.59	60.33	18.08
12	12	32	0	0	95	36	0	192.03389	6011.618596	172.322088	13.595667	0.742558	21.59	60.33	18.08
12	12	36	1	8	55	22	0	191.603287	6013.096881	211.249838	7.548558	0.675615	21.59	60.33	18.08
12	12	35	1	0	60	0	0	191.522003	6013.746792	201.451004	7.120813	0.675615	21.59	60.33	18.08
12	12	34	0	20	90	12	0	192.044174	6010.895249	191.756033	7.080966	0.675615	21.59	60.33	18.08
13	13	38	0	0	100	94	0	174.427704	6001.881373	198.759852	6.691318	0.755789	38.93	50.66	10.41
13	13	39	0	0	95	78	0	174.082565	6000.298782	208.512523	7.13125	0.755789	38.93	50.66	10.41
13	13	40	0	0	90	22	0	173.67067	5996.379823	218.266667	7.612533	0.755789	38.93	50.66	10.41
13	13	42	0	27	85	32	0	173.181976	6002.897698	237.773486	8.087639	0.719025	38.93	50.66	10.41
13	13	41	0	0	80	27	0	173.181686	6001.124321	228.019341	11.692367	0.719025	38.93	50.66	10.41
13	13	37	0	0	80	68	0	174.751495	6004.42899	189.007227	6.150057	0.695274	38.93	50.66	10.41
14	14	48	0	0	80	38	0	177.486237	5998.539655	205.006367	9.730133	0.725923	31.68	53.11	15.21
14	14	44	1	0	65	26	7	177.810135	5995.335222	237.110073	7.766018	0.694347	31.68	53.11	15.21
14	14	45	1	0	30	21	5	177.791061	5995.492538	228.986699	7.552166	0.694347	31.68	53.11	15.21
14	14	46	1	0	65	12	4	177.791061	5995.492538	220.933445	7.552166	0.694347	31.68	53.11	15.21
14	14	47	1	0	60	26	4	177.634171	5997.673126	212.933405	7.534977	0.694347	31.68	53.11	15.21
14	14	43	1	0	20	6	16	177.707413	5995.319016	245.371994	8.946953	0.680677	31.68	53.11	15.21
16	16	49	1	0	90	32	2	170.718048	5994.740351	131.085606	10.308952	0.729967	24.82	56.49	18.69
16	16	50	1	0	55	25	1	170.718048	5994.712834	136.736724	15.020247	0.729967	24.82	56.49	18.69
16	16	51	1	0	85	17	0	170.718048	5996.945926	140.298638	8.374441	0.729967	24.82	56.49	18.69
16	16	52	1	0	60	37	1	170.555923	6000.237537	144.463945	9.51229	0.694399	24.82	56.49	18.69
16	16	53	1	0	85	42	0	170.321045	6001.645456	142.65613	9.250471	0.694399	24.82	56.49	18.69
16	16	54	0	0	55	42	0	170.006882	6000.814516	132.578903	9.706716	0.694399	24.82	56.49	18.69
18	18	59	1	0	35	17	5	187.547043	6007.765429	257.447423	9.300314	0.756051	41.95	50.37	7.68
18	18	57	1	0	35	27	4	187.849152	6009.938485	244.455278	9.201311	0.756051	41.95	50.37	7.68
18	18	58	1	0	55	23	1	187.645035	6009.792955	250.889295	9.982326	0.756051	41.95	50.37	7.68
18	18	60	1	0	45	12	1	187.489609	6005.805832	264.221373	12.305816	0.697775	41.95	50.37	7.68
18	18	56	1	0	55	16	7	187.920074	6010.714003	237.988699	8.995855	0.692111	41.95	50.37	7.68
18	18	55	0	0	60	21	4	188.128571	6011.200345	231.829055	8.6494	0.692111	41.95	50.37	7.68
24	24	64	0	84	65	3	0	189.954742	6010.436509	118.968287	9.229808	0.71139	38.6	48.15	13.25
24	24	63	0	50	15	0	0	190.034973	6010.27144	113.912111	7.912972	0.71139	38.6	48.15	13.25
24	24	65	0	90	65	22	0	189.90712	6011.047388	124.602548	7.775472	0.700879	38.6	48.15	13.25
24	24	66	0	8	70	19	0	189.294052	6010.368793	130.769843	9.785299	0.700879	38.6	48.15	13.25
24	24	62	0	80	25	7	0	190.226608	6009.878537	109.56152	7.965796	0.697384	38.6	48.15	13.25
24	24	61	0	8	100	64	0	190.224991	6009.575345	105.588615	9.456314	0.697384	38.6	48.15	13.25
25	25	69	1	2	65	27	0	181.525589	6005.026512	412.527582	7.130775	0.736454	39.95	54.66	5.38
25	25	68	1	3	85	22	0	181.12587	6005.990029	410.175085	6.95935	0.733962	39.95	54.66	5.38
25	25	67	1	2	78	37	0	180.934845	6003.867816	408.057548	10.680231	0.733962	39.95	54.66	5.38
25	25	70	1	4	85	41	0	181.559753	6005.150487	415.103803	11.664153	0.70878	39.95	54.66	5.38
25	25	71	1	1	77	32	0	181.621567	6005.861597	417.810085	9.779087	0.70878	39.95	54.66	5.38
25	25	72	1	0	45	13	0	181.703964	6006.364664	420.838471	9.168651	0.70878	39.95	54.66	5.38
27	27	78	1	0	80	52	0	183.971802	5991.004314	212.048342	9.404933	0.69034	20.61	55.36	24.03
27	27	75	1	0	80	32	0	184.747589	5991.995861	241.960979	9.200884	0.679693	20.61	55.36	24.03
27	27	76	1	0	90	47	0	184.589798	5990.825189	231.961931	8.896178	0.679693	20.61	55.36	24.03
27	27	77	1	0	80	33	0	184.257767	5989.712097	222.041038	8.821944	0.679693	20.61	55.36	24.03
27	27	74	1	0	70	12	0	184.896118	5992.637616	251.886658	9.178784	0.658759	20.61	55.36	24.03
27	27	73	0	0	90	27	0	184.999268	5992.954266	261.890667	8.830526	0.658759	20.61	55.36	24.03
29	29	82	0	0	100	106	0	179.207504	5998.47947	44.545866	8.117375	0.82401	41.95	50.37	7.68
29	29	83	0	0	100	120	0	178.793945	6002.264484	44.702138	11.840672	0.82401	41.95	50.37	7.68
29	29	84	0	0	100	99	0	178.72403	6006.057348	45.483527	6.969617	0.82401	41.95	50.37	7.68
29	29	79	0	0	100	84	0	180.037674	5999.586801	48.914148	7.943254	0.767895	41.95	50.37	7.68
29	29	80	0	0	100	114	0	179.791046	5998.088168	47.159922	8.165709	0.767895	41.95	50.37	7.68
29	29	81	0	0	99	100	0	179.549423	5997.61115	45.791968	7.996716	0.767895	41.95	50.37	7.68
30	30	88	0	0	70	35	0	189.987015	6006.924194	154.952609	8.932706	0.707779	31.03	58.33	10.64
30	30	89	0	0	80	7	0	189.985031	6007.226706	160.647869	8.721025	0.689745	31.03	58.33	10.64
30	30	90	0	0	45	0	0	189.98642	6007.217255	166.6445	8.582369	0.689745	31.03	58.33	10.64
30	30	85	1	0	90	38	0	189.863098	6005.876411	132.02873	8.276187	0.684281	31.03	58.33	10.64
30	30	86	0	0	85	32	0	189.917679	6005.807404	140.263123	8.683564	0.684281	31.03	58.33	10.64
30	30	87	0	0	85	25	0	189.988159	6006.177619	147.662948	9.126044	0.684281	31.03	58.33	10.64
32	32	96	1	50	65	7	0	178.035583	6009.179922	84.863079	7.726654	0.774554	37.96	54.17	7.87
32	32	95	1	16	65	27	0	177.866257	6009.568165	74.956816	9.306127	0.774554	37.96	54.17	7.87
32	32	94	1	0	75	12	0	177.772003	6009.153948	65.10865	8.750787	0.774554	37.96	54.17	7.87
32	32	91	1	0	90	47	0	178.300171	6004.159598	36.169313	8.360522	0.709173	37.96	54.17	7.87
32	32	92	1	0	95	37	0	177.914948	6004.638967	45.705107	8.38879	0.709173	37.96	54.17	7.87
32	32	93	1	0	88	39	0	177.796448	6008.249418	55.299918	11.434716	0.709173	37.96	54.17	7.87
34	34	102	0	0	90	36	0	189.276489	6010.344215	123.859094	8.939096	0.733435	29.7	56.02	14.28
34	34	97	0	0	100	48	0	189.71196	6007.025057	146.865494	8.464945	0.700893	29.7	56.02	14.28
34	34	98	0	0	100	57	0	189.641678	6005.510828	141.293743	8.302886	0.700893	29.7	56.02	14.28
34	34	99	0	0	100	82	0	189.641571	6004.942155	136.307697	9.009166	0.667875	29.7	56.02	14.28
34	34	100	0	0	100	46	0	189.608063	6007.41559	131.888359	8.163068	0.667875	29.7	56.02	14.28
34	34	101	0	0	100	42	0	189.47319	6009.579021	127.653424	8.630847	0.667875	29.7	56.02	14.28
36	36	103	0	0	70	35	0	179.917023	6005.576338	241.731333	8.341658	0.755311	69.01	27.73	3.26
36	36	107	0	0	85	42	0	179.724686	6005.76018	272.46512	9.710357	0.748967	69.01	27.73	3.26
36	36	108	0	0	30	0	0	179.608688	6005.54495	279.2806	9.671858	0.748967	69.01	27.73	3.26
36	36	104	0	0	65	52	0	179.830566	6004.60757	249.096572	10.17553	0.701407	69.01	27.73	3.26
36	36	105	0	0	70	56	0	179.76915	6004.865373	256.777488	7.384315	0.701407	69.01	27.73	3.26
36	36	106	0	0	80	79	0	179.678741	6005.49085	264.477149	9.585125	0.701407	69.01	27.73	3.26
37	37	112	1	0	90	22	0	177.045792	6003.4474	102.245862	9.405334	0.757619	31.02	57.97	11.01
37	37	114	1	0	90	25	0	177.025146	6002.374106	94.019017	10.67112	0.757619	31.02	57.97	11.01
37	37	113	0	0	99	32	0	177.034836	6002.993385	97.792031	9.915968	0.757619	31.02	57.97	11.01
37	37	111	1	0	95	17	0	177.074448	6003.411154	106.752903	9.494645	0.74906	31.02	57.97	11.01
37	37	109	0	0	99	27	0	177.120422	6004.015641	116.422376	8.622245	0.74906	31.02	57.97	11.01
37	37	110	0	0	100	29	0	177.082916	6003.554907	111.254563	9.04956	0.74906	31.02	57.97	11.01
38	38	115	0	100	46	36	0	190.518692	6011.665708	329.662291	8.540191	0.73106	35.53	54.25	10.22
38	38	116	0	5	80	17	0	190.38501	6012.110966	332.470527	7.3441	0.73106	35.53	54.25	10.22
38	38	120	0	0	45	14	0	189.394516	6013.649508	345.595656	9.095211	0.68847	35.53	54.25	10.22
38	38	119	0	92	20	7	0	189.730331	6013.797152	341.881818	8.703009	0.678737	35.53	54.25	10.22
38	38	117	0	8	85	17	0	190.237732	6012.192646	335.310993	8.751051	0.678737	35.53	54.25	10.22
38	38	118	0	2	80	42	0	189.991547	6013.282807	338.507825	8.695375	0.678737	35.53	54.25	10.22
43	43	121	0	28	80	21	0	192.984177	6005.736573	371.581392	7.792012	0.578187	17.62	65.56	16.82
43	43	122	0	12	70	39	0	193.076721	6004.936962	361.991744	7.146768	0.578187	17.62	65.56	16.82
43	43	123	0	0	55	25	0	192.911133	6004.115935	352.367437	8.965659	0.578187	17.62	65.56	16.82
43	43	124	1	0	95	23	0	192.963989	6003.465752	342.822457	9.058216	0.553458	17.62	65.56	16.82
43	43	125	0	0	85	7	0	193.00058	6002.451557	333.245399	8.449096	0.553458	17.62	65.56	16.82
43	43	126	0	0	85	14	0	192.830856	6002.668216	323.75308	8.974892	0.553458	17.62	65.56	16.82
45	45	127	1	48	90	27	0	163.004715	5982.885016	69.766681	11.909492	0.553708	30.42	57.12	12.46
45	45	129	1	36	100	54	0	163.018204	5981.403991	51.91161	12.817297	0.553708	30.42	57.12	12.46
45	45	128	0	5	95	32	0	163.015945	5981.120265	60.670119	14.780346	0.553708	30.42	57.12	12.46
45	45	131	0	5	90	74	0	163.018036	5982.398614	36.339571	16.822258	0.527992	30.42	57.12	12.46
45	45	130	0	3	100	60	0	163.018036	5982.398614	43.680675	16.822258	0.527992	30.42	57.12	12.46
45	45	132	0	1	95	38	0	163.018036	5982.626902	30.602423	10.308952	0.527992	30.42	57.12	12.46
48	48	136	1	60	90	45	0	178.485245	6001.84067	208.363887	6.665309	0.534956	23.6	66.03	10.37
48	48	137	1	48	95	55	0	178.791901	6000.615361	216.210657	7.493116	0.534956	23.6	66.03	10.37
48	48	138	1	0	90	38	0	179.059189	5999.516632	224.229377	13.116038	0.534956	23.6	66.03	10.37
48	48	134	1	78	70	0	0	177.914215	5999.926091	193.1917	6.676833	0.476887	23.6	66.03	10.37
48	48	135	1	62	78	18	0	178.04039	6001.681195	200.633081	9.823573	0.476887	23.6	66.03	10.37
48	48	133	1	47	100	30	0	177.58696	5995.426975	185.99102	12.533287	0.476887	23.6	66.03	10.37
49	49	140	1	22	45	11	0	197.307678	6014.555497	91.654575	7.407279	0.550281	40.87	53.48	5.65
49	49	141	1	6	20	3	0	197.550659	6008.662509	83.815818	6.523156	0.550281	40.87	53.48	5.65
49	49	142	1	5	40	13	0	196.780396	6014.402531	99.664205	7.719961	0.550281	40.87	53.48	5.65
49	49	144	0	22	30	13	0	196.543274	6011.927115	107.444217	8.236641	0.465519	40.87	53.48	5.65
49	49	143	1	43	15	13	0	196.557892	6014.110502	115.539283	8.625219	0.409618	40.87	53.48	5.65
49	49	139	1	4	70	12	0	196.557892	6014.110502	121.300157	8.625219	0.409618	40.87	53.48	5.65
51	51	147	1	0	95	44	1	207.341812	5998.679694	76.65918	7.276419	0.542938	42.72	52.94	4.34
51	51	148	1	0	99	12	1	207.347809	6001.153419	81.342342	7.390259	0.542938	42.72	52.94	4.34
51	51	149	1	0	65	22	0	207.346222	6003.617487	73.530934	7.52637	0.542938	42.72	52.94	4.34
51	51	150	1	0	45	13	1	207.346146	6005.196662	66.299078	7.627946	0.498625	42.72	52.94	4.34
51	51	145	0	0	95	24	0	207.454269	5993.983403	59.72392	7.100364	0.474246	42.72	52.94	4.34
51	51	146	0	0	99	22	0	207.39444	5996.178236	68.053634	8.681989	0.474246	42.72	52.94	4.34
52	52	154	1	0	85	35	0	191.615387	6001.397882	187.475486	10.262526	0.649305	20.61	55.36	24.03
52	52	155	1	0	85	35	0	191.704056	6001.68772	181.047892	8.049274	0.649305	20.61	55.36	24.03
52	52	156	1	0	80	42	0	191.800003	6002.701559	172.3028	10.074434	0.649305	20.61	55.36	24.03
52	52	151	0	0	99	42	0	191.40863	5998.325804	208.105447	9.198256	0.603919	20.61	55.36	24.03
52	52	152	0	0	95	11	0	191.45639	5999.877522	201.125563	8.397921	0.603919	20.61	55.36	24.03
52	52	153	0	0	90	24	0	191.454239	6000.157482	194.139595	11.041758	0.603919	20.61	55.36	24.03
53	53	162	0	0	95	68	0	198.987854	6022.944363	100.718966	8.272316	0.552185	41.95	50.37	7.68
53	53	160	0	0	80	52	0	198.459229	6019.494182	99.883435	9.842976	0.542827	41.95	50.37	7.68
53	53	161	0	0	85	64	0	198.975204	6023.566795	101.558922	7.562187	0.542827	41.95	50.37	7.68
53	53	157	1	0	65	39	0	198.083435	6020.913111	99.318377	7.650847	0.530833	41.95	50.37	7.68
53	53	158	0	0	85	37	0	198.491104	6018.527974	98.682822	7.112822	0.530833	41.95	50.37	7.68
53	53	159	0	0	90	48	0	198.421631	6019.681205	99.13776	11.637661	0.530833	41.95	50.37	7.68
55	55	167	0	14	90	10	0	186.476181	6005.816391	124.424621	7.248631	0.483187	20.64	64.61	14.76
55	55	168	0	10	90	8	0	186.041519	6010.431231	124.714889	7.097622	0.483187	20.64	64.61	14.76
55	55	166	0	0	35	23	0	186.443161	6005.137581	124.245223	7.325122	0.483187	20.64	64.61	14.76
55	55	165	0	13	20	4	0	186.347015	6004.675696	124.06722	7.281335	0.453599	20.64	64.61	14.76
55	55	163	0	11	100	18	0	186.104553	6005.961066	123.597489	6.78465	0.453599	20.64	64.61	14.76
55	55	164	0	0	45	6	0	186.249283	6004.61092	123.77692	7.19809	0.453599	20.64	64.61	14.76
56	56	174	1	90	25	2	0	173.600342	5991.734191	321.71211	8.917287	0.63691	19.59	63.74	16.67
56	56	173	0	84	70	7	0	173.544769	5992.426863	314.912282	8.553082	0.63691	19.59	63.74	16.67
56	56	172	0	48	85	12	0	173.517746	5994.0631	308.366626	8.727938	0.63691	19.59	63.74	16.67
56	56	171	1	100	100	18	0	173.738388	5993.303717	301.875499	9.38971	0.53686	19.59	63.74	16.67
56	56	170	1	48	100	37	0	173.716812	5996.119371	295.717494	9.860058	0.53686	19.59	63.74	16.67
56	56	169	0	78	3	0	0	173.885803	6001.211465	289.687481	8.858676	0.53686	19.59	63.74	16.67
58	58	176	1	0	8	2	0	167.402267	5996.864411	231.060417	8.041151	0.650939	39.95	54.66	5.38
58	58	177	1	0	5	0	0	166.948822	5994.508413	223.847808	8.338823	0.650939	39.95	54.66	5.38
58	58	175	0	0	10	0	0	167.898987	5993.80152	238.244362	7.47617	0.650939	39.95	54.66	5.38
58	58	178	1	10	3	0	0	166.732224	5995.939673	216.663843	9.579336	0.639542	39.95	54.66	5.38
58	58	179	0	52	15	0	0	166.39151	5997.264444	208.859104	9.875071	0.639542	39.95	54.66	5.38
58	58	180	0	28	3	0	0	166.218933	5996.569926	200.278058	10.314826	0.639542	39.95	54.66	5.38
62	62	182	1	0	80	27	0	208.835022	6027.815876	147.871964	8.48884	0.625858	56.15	34.93	7.67
62	62	183	0	0	85	19	0	208.625381	6025.549005	140.844129	9.347892	0.625858	56.15	34.93	7.67
62	62	184	0	0	95	36	0	208.625381	6026.488892	134.23399	7.700447	0.625858	56.15	34.93	7.67
62	62	181	0	0	90	12	0	208.991028	6027.297108	155.18635	8.168866	0.537692	56.15	34.93	7.67
62	62	185	1	0	90	21	0	208.430252	6028.250429	128.035854	7.938321	0.459614	56.15	34.93	7.67
62	62	186	1	0	35	33	0	208.205917	6029.035782	122.365256	8.125197	0.459614	56.15	34.93	7.67
65	65	190	1	4	80	68	0	169.777252	5995.132638	211.670858	6.199689	0.487546	38.93	50.66	10.41
65	65	191	1	0	45	13	0	170.034195	5991.236054	220.306451	7.138298	0.487546	38.93	50.66	10.41
65	65	188	0	0	85	32	0	168.790512	5999.316783	194.879024	5.815105	0.487546	38.93	50.66	10.41
65	65	189	0	0	90	42	0	169.758667	6005.199554	203.248787	6.176496	0.487546	38.93	50.66	10.41
65	65	187	0	0	80	34	0	168.790512	5999.316783	186.654503	5.815105	0.465174	38.93	50.66	10.41
65	65	192	1	16	65	56	0	169.633057	5995.669698	229.07612	7.695365	0.302532	38.93	50.66	10.41
67	67	198	0	0	20	3	0	201.407852	6018.38739	359.915596	7.725514	0.520052	56.15	34.93	7.67
67	67	197	1	1	80	19	0	201.523254	6015.668275	363.0665	7.761767	0.481758	56.15	34.93	7.67
67	67	196	1	0	70	39	0	201.523254	6015.668275	366.32335	7.761767	0.481758	56.15	34.93	7.67
67	67	194	1	32	35	7	0	201.483398	6008.481557	373.554111	8.210606	0.46073	56.15	34.93	7.67
67	67	193	0	0	15	0	0	201.201416	6006.278887	377.514289	8.805233	0.46073	56.15	34.93	7.67
67	67	195	0	0	90	19	0	201.525055	6013.165988	369.821479	8.34341	0.46073	56.15	34.93	7.67
68	68	199	0	0	100	42	2	173.26709	5998.050468	345.140896	6.669226	0.55193	37.98	48.68	13.35
68	68	200	0	0	90	27	0	172.976761	5995.878294	352.710733	8.297645	0.55193	37.98	48.68	13.35
68	68	201	1	0	55	7	1	172.611343	5996.34556	345.624975	9.232991	0.451476	37.98	48.68	13.35
68	68	202	0	0	100	47	1	172.224564	5997.77433	335.750242	7.304696	0.451476	37.98	48.68	13.35
68	68	204	0	0	100	31	1	172.083923	5994.307181	316.220363	6.541155	0.451476	37.98	48.68	13.35
68	68	203	0	0	100	20	0	172.224564	5997.77433	325.978812	7.304696	0.451476	37.98	48.68	13.35
70	70	205	0	0	90	64	0	213.875397	6019.607219	111.098122	10.495237	0.47021	21.64	63.39	14.97
70	70	209	1	0	90	32	0	213.769852	6018.531375	135.093943	10.640858	0.452755	21.64	63.39	14.97
70	70	210	1	0	80	54	0	213.58223	6018.511246	140.061584	7.685006	0.452755	21.64	63.39	14.97
70	70	206	1	0	95	33	0	213.860519	6019.895403	117.325408	12.779934	0.439708	21.64	63.39	14.97
70	70	207	1	0	88	39	0	213.871216	6019.256793	123.296088	11.713961	0.439708	21.64	63.39	14.97
70	70	208	1	0	75	35	0	213.82074	6018.702511	129.403559	11.150702	0.439708	21.64	63.39	14.97
75	75	215	0	76	55	39	0	176.646683	6002.786465	312.262447	8.022984	0.609174	30.56	58.63	10.81
75	75	216	0	49	25	0	0	176.932587	6004.797331	307.494286	9.390697	0.609174	30.56	58.63	10.81
75	75	212	0	38	70	17	0	175.549332	5999.056259	327.180548	8.699756	0.523729	30.56	58.63	10.81
75	75	213	0	36	65	37	0	175.835388	6002.06275	321.98079	8.662882	0.523729	30.56	58.63	10.81
75	75	214	0	29	30	25	0	176.020874	6003.588388	316.981554	9.88527	0.523729	30.56	58.63	10.81
75	75	211	0	0	85	35	0	175.549332	6001.458317	332.629027	6.924829	0.191297	30.56	58.63	10.81
76	76	218	1	52	99	14	0	179.48201	6005.301865	129.792778	8.695488	0.62553	29.68	59.4	10.92
76	76	220	1	33	80	19	0	180.141068	6006.384679	127.890593	8.160902	0.62553	29.68	59.4	10.92
76	76	219	0	60	35	0	0	179.809158	6006.071041	128.878004	8.411173	0.62553	29.68	59.4	10.92
76	76	221	0	100	25	2	0	180.148148	6006.482268	126.975842	8.134936	0.609116	29.68	59.4	10.92
76	76	222	0	60	3	0	0	180.471527	6006.130577	126.061104	12.320173	0.601697	29.68	59.4	10.92
76	76	217	1	18	99	34	0	179.145752	6004.158424	130.707563	8.9805	0.593814	29.68	59.4	10.92
77	77	223	0	29	95	24	0	211.221695	6018.272676	52.011059	10.430293	0.550747	51.36	42.15	6.49
77	77	225	0	25	80	38	0	211.428543	6016.9921	57.29362	12.696342	0.550747	51.36	42.15	6.49
77	77	224	0	24	98	21	0	211.305283	6017.797973	54.707437	10.072534	0.550747	51.36	42.15	6.49
77	77	227	0	15	99	22	0	211.751205	6015.736205	62.586538	12.335526	0.45092	51.36	42.15	6.49
77	77	226	0	10	85	12	0	211.57518	6016.271307	60.000375	12.50798	0.45092	51.36	42.15	6.49
77	77	228	0	10	95	19	0	212.061356	6008.759557	65.282877	8.316574	0.45092	51.36	42.15	6.49
78	78	233	1	56	70	54	0	177.016708	5983.283859	81.600042	7.239676	0.640961	15.63	74.09	10.28
78	78	232	1	24	45	12	0	176.864532	5989.202022	90.647366	8.332973	0.640961	15.63	74.09	10.28
78	78	231	1	2	65	9	0	176.828827	5990.615044	99.378305	9.274636	0.640961	15.63	74.09	10.28
78	78	234	0	52	60	32	0	177.316452	5979.849518	72.22759	6.909968	0.591451	15.63	74.09	10.28
78	78	229	1	4	95	22	0	176.816391	5991.792252	116.081434	9.287198	0.501076	15.63	74.09	10.28
78	78	230	0	0	88	42	0	176.815125	5991.147466	107.756719	9.693502	0.501076	15.63	74.09	10.28
80	80	236	0	56	80	29	0	156.919022	5980.977664	61.11707	7.474771	0.310725	39.9	48.71	11.39
80	80	238	0	18	85	46	0	156.970139	5981.379974	68.23277	8.179309	0.310725	39.9	48.71	11.39
80	80	237	0	4	65	47	0	156.942886	5981.311525	64.735899	8.541288	0.310725	39.9	48.71	11.39
80	80	240	1	92	78	32	0	156.756638	5982.476769	76.848943	7.172046	0.240522	39.9	48.71	11.39
80	80	239	1	63	85	28	0	157.015869	5981.455832	72.051945	7.514225	0.240522	39.9	48.71	11.39
80	80	235	1	98	75	32	0	156.842285	5980.20284	55.851135	8.167861	0.112041	39.9	48.71	11.39
83	83	246	0	68	100	23	0	232.106964	6035.261448	51.926061	8.515055	0.394514	20.44	65.93	13.63
83	83	245	0	0	100	0	0	232.059036	6035.196533	46.372217	9.118343	0.394514	20.44	65.93	13.63
83	83	244	0	0	100	28	0	232.025177	6035.434248	40.387473	9.527129	0.394514	20.44	65.93	13.63
83	83	241	0	0	100	32	0	231.905655	6035.275522	24.443232	15.56118	0.292411	20.44	65.93	13.63
83	83	242	0	0	100	33	0	231.956161	6033.417715	28.751897	8.953279	0.292411	20.44	65.93	13.63
83	83	243	0	0	100	56	0	232.023361	6035.56148	34.325894	8.140285	0.292411	20.44	65.93	13.63
85	85	250	0	0	85	10	0	197.50029	6017.655264	150.83433	8.007389	0.605269	39.43	49.92	10.65
85	85	251	0	0	80	6	0	197.368469	6014.643719	147.841463	8.148362	0.605269	39.43	49.92	10.65
85	85	252	0	0	78	9	0	197.351212	6014.820394	145.518655	8.166088	0.605269	39.43	49.92	10.65
85	85	247	1	0	45	3	0	197.946365	6016.061101	162.788	7.948746	0.530576	39.43	49.92	10.65
85	85	249	1	0	85	14	0	197.77301	6017.728216	154.373581	7.265284	0.530576	39.43	49.92	10.65
85	85	248	0	0	75	9	0	197.903351	6015.490286	158.447494	7.533106	0.530576	39.43	49.92	10.65
86	86	256	1	33	85	17	0	174.571991	5980.461813	111.187208	12.286034	0.156537	41.95	50.37	7.68
86	86	257	0	28	85	7	0	174.648041	5978.865974	106.375395	10.113302	0.156537	41.95	50.37	7.68
86	86	258	0	18	75	47	0	174.786453	5969.517299	102.06913	6.39388	0.156537	41.95	50.37	7.68
86	86	253	0	45	80	26	0	174.789246	5976.726892	124.60727	10.305527	0.149384	41.95	50.37	7.68
86	86	254	0	40	99	37	0	174.597519	5978.473667	120.915257	11.154223	0.149384	41.95	50.37	7.68
86	86	255	0	32	95	19	0	174.54689	5980.188529	116.555643	13.030817	0.149384	41.95	50.37	7.68
87	87	259	0	0	90	7	0	191.195541	6010.656068	117.982077	6.680469	0.175078	56.15	34.93	7.67
87	87	262	1	5	35	3	0	189.426178	6007.890943	89.372808	6.642061	0.161894	56.15	34.93	7.67
87	87	260	0	0	65	9	0	190.977112	6005.438565	108.44206	6.540892	0.161894	56.15	34.93	7.67
87	87	261	0	0	15	8	0	189.326981	6006.655118	98.91284	6.930392	0.161894	56.15	34.93	7.67
87	87	263	1	0	45	9	0	189.389023	6009.607181	79.843575	7.000396	0.125032	56.15	34.93	7.67
87	87	264	1	0	45	4	0	188.255447	6013.005038	70.30353	6.736797	0.125032	56.15	34.93	7.67
88	88	269	1	24	95	32	0	182.009583	5997.633636	173.002389	7.876976	0.393761	17.94	66.9	15.16
88	88	268	1	6	100	19	0	182.799576	5991.873653	164.095336	8.929312	0.393761	17.94	66.9	15.16
88	88	267	0	0	100	27	0	183.337296	5989.062546	155.243254	8.421063	0.393761	17.94	66.9	15.16
88	88	270	1	40	80	47	0	181.809555	6005.446284	182.087205	8.843826	0.378193	17.94	66.9	15.16
88	88	265	0	0	75	27	0	184.627258	5996.380978	138.015199	6.689915	0.377921	17.94	66.9	15.16
88	88	266	0	0	95	110	0	184.086411	5985.610707	146.54046	8.245599	0.377921	17.94	66.9	15.16
90	90	274	1	0	89	24	0	214.356491	6024.834955	398.015079	8.34553	0.386181	44.3	45.6	10.1
90	90	275	1	0	80	20	0	214.308701	6026.108505	394.506975	8.684938	0.386181	44.3	45.6	10.1
90	90	276	1	0	75	7	0	214.212936	6029.527182	391.250104	7.959127	0.386181	44.3	45.6	10.1
90	90	272	1	0	85	12	0	214.398712	6024.577806	405.595414	8.73877	0.343315	44.3	45.6	10.1
90	90	273	1	0	78	9	0	214.355042	6025.047982	401.654562	10.767423	0.343315	44.3	45.6	10.1
90	90	271	0	0	90	22	0	214.379913	6022.77935	409.743176	8.522936	0.343315	44.3	45.6	10.1
92	92	279	0	0	15	7	0	153.042755	5987.612598	62.740855	8.046009	0.188312	37.96	54.17	7.87
92	92	282	0	32	100	37	0	152.745682	5986.783872	64.30855	8.349727	0.167654	37.96	54.17	7.87
92	92	280	0	0	100	52	0	152.970306	5988.55872	61.672977	7.72591	0.167654	37.96	54.17	7.87
92	92	281	0	0	100	37	0	152.795395	5988.501187	62.211788	7.625126	0.167654	37.96	54.17	7.87
92	92	277	1	50	80	79	0	153.031143	5989.158094	69.288963	8.445189	0.090217	37.96	54.17	7.87
92	92	278	0	99	65	37	0	152.901321	5987.671869	65.33669	8.055607	0.090217	37.96	54.17	7.87
93	93	283	0	0	90	18	0	261.467651	6049.364423	89.061257	12.13574	0.156563	22.14	65.75	12.11
93	93	284	0	0	95	17	0	261.493774	6048.919824	99.042644	10.828238	0.156563	22.14	65.75	12.11
93	93	285	0	0	97	18	0	261.67276	6048.491918	109.013073	10.02331	0.156563	22.14	65.75	12.11
93	93	287	1	0	85	21	0	261.929871	6047.59967	128.975848	7.896414	0.146155	22.14	65.75	12.11
93	93	288	1	0	78	19	0	261.948761	6046.359069	138.957236	8.133306	0.146155	22.14	65.75	12.11
93	93	286	0	0	96	20	0	261.733215	6047.829883	118.994461	9.873601	0.146155	22.14	65.75	12.11
94	94	289	0	24	70	3	0	167.442963	5971.320683	106.561277	12.110511	0.365609	23.63	62.74	13.63
94	94	291	0	42	80	12	0	169.225845	5904.578896	115.497902	6.8915	0.191206	23.63	62.74	13.63
94	94	292	0	11	70	36	0	170.427765	5940.307146	109.663222	6.955998	0.191206	23.63	62.74	13.63
94	94	290	0	8	80	28	0	167.864914	5933.074756	116.473328	7.449994	0.191206	23.63	62.74	13.63
94	94	294	0	24	100	36	0	171.149689	5969.931718	100.303465	7.058592	0.148827	23.63	62.74	13.63
94	94	293	0	22	75	46	0	170.886276	5967.891661	104.612676	7.438493	0.148827	23.63	62.74	13.63
95	95	300	0	44	35	34	0	214.049316	6020.80473	151.837422	11.600047	0.371939	30.46	57.84	11.71
95	95	299	0	25	40	9	0	214.118927	6020.421372	150.899584	8.475124	0.371939	30.46	57.84	11.71
95	95	298	0	16	35	7	0	214.117111	6019.256011	149.880822	9.089481	0.371939	30.46	57.84	11.71
95	95	295	0	44	65	22	0	213.937363	6015.320362	145.614286	9.793756	0.254152	30.46	57.84	11.71
95	95	296	0	42	55	12	0	214.068512	6015.985828	147.060517	8.452866	0.254152	30.46	57.84	11.71
95	95	297	0	22	30	10	0	214.128662	6018.341737	148.768809	8.158589	0.254152	30.46	57.84	11.71
97	97	303	0	52	65	37	0	159.216354	5987.612237	107.215185	7.604448	0.247368	36.12	56.42	7.47
97	97	302	0	28	65	40	0	159.262115	5988.100488	106.21045	8.434692	0.247368	36.12	56.42	7.47
97	97	301	0	24	55	1	0	159.058868	5986.718217	106.130331	8.168424	0.247368	36.12	56.42	7.47
97	97	305	0	76	30	0	0	159.092468	5986.786988	104.761548	8.814962	0.231042	36.12	56.42	7.47
97	97	306	0	60	30	0	0	159.035461	5986.355078	101.366207	7.74204	0.231042	36.12	56.42	7.47
97	97	304	0	27	75	2	0	159.15657	5987.124589	108.5276	8.580018	0.231042	36.12	56.42	7.47
101	101	311	1	49	18	2	0	194.73262	6007.822216	114.63257	9.51563	0.251811	30.33	59.99	9.68
101	101	312	0	64	8	0	0	194.754486	6001.917104	108.261107	9.020542	0.251811	30.33	59.99	9.68
101	101	308	1	28	17	7	0	194.780136	6004.734108	134.412616	8.720667	0.161084	30.33	59.99	9.68
101	101	307	0	32	15	3	0	194.780136	6004.734108	141.576631	8.720667	0.161084	30.33	59.99	9.68
101	101	309	1	94	20	35	0	194.758347	6007.057589	127.481244	9.95565	0.14534	30.33	59.99	9.68
101	101	310	1	36	70	32	0	194.758347	6007.057589	121.061705	9.95565	0.14534	30.33	59.99	9.68
102	102	318	1	37	95	33	0	157.482544	5984.926353	85.93926	7.000766	0.215048	19.44	67.75	12.8
102	102	317	1	24	90	34	0	157.482544	5986.623538	95.702305	9.332003	0.215048	19.44	67.75	12.8
102	102	316	1	22	17	9	0	157.481812	5986.974097	105.631504	8.159035	0.215048	19.44	67.75	12.8
102	102	313	1	79	3	2	0	156.804688	5991.640893	135.220833	7.959046	0.073816	19.44	67.75	12.8
102	102	314	1	15	15	0	0	157.295822	5993.488188	125.3345	6.666862	0.073816	19.44	67.75	12.8
102	102	315	1	13	18	2	0	157.399307	5987.792214	115.464416	7.506299	0.073816	19.44	67.75	12.8
104	104	320	1	4	75	19	0	176.319656	6007.606571	84.052182	6.746455	0.368781	29.68	59.4	10.92
104	104	319	1	0	90	22	0	175.242279	6002.945778	74.093935	6.870045	0.368781	29.68	59.4	10.92
104	104	321	1	72	90	16	0	176.437027	5999.406856	94.064419	7.155089	0.212424	29.68	59.4	10.92
104	104	322	0	40	90	17	0	176.641037	5996.124721	104.033095	7.88087	0.212424	29.68	59.4	10.92
104	104	323	0	8	65	26	0	175.951736	5989.174903	113.958595	7.016708	0.212424	29.68	59.4	10.92
104	104	324	0	0	100	27	0	176.031204	5989.026805	124.028705	7.75626	0.212424	29.68	59.4	10.92
109	109	326	1	6	45	0	0	207.079269	6009.636445	393.118005	6.103525	0.361841	69.01	27.73	3.26
109	109	325	0	25	18	0	0	206.79567	6012.678604	401.593358	6.733606	0.361841	69.01	27.73	3.26
109	109	327	1	68	70	0	0	207.143341	6004.537431	384.77356	7.576419	0.296411	69.01	27.73	3.26
109	109	329	1	12	30	3	0	207.029938	6009.035015	368.274212	9.769117	0.296411	69.01	27.73	3.26
109	109	328	0	45	30	0	0	207.084	6001.568559	376.452181	7.867121	0.296411	69.01	27.73	3.26
109	109	330	1	91	25	7	0	207.221909	6019.480041	360.212365	9.096054	0.257251	69.01	27.73	3.26
111	111	336	1	0	100	54	0	186.658813	6003.737191	192.263941	7.925246	0.245331	39.91	49.27	10.83
111	111	335	0	0	80	52	0	186.262924	6002.584939	199.524566	7.111215	0.245331	39.91	49.27	10.83
111	111	334	1	0	90	0	0	186.053055	5999.423061	207.057213	6.510125	0.130766	39.91	49.27	10.83
111	111	332	1	0	75	5	0	186.552704	5998.836396	222.670289	7.231114	0.099388	39.91	49.27	10.83
111	111	333	1	0	90	62	0	187.120743	6003.357594	214.790904	5.511099	0.099388	39.91	49.27	10.83
111	111	331	0	0	30	0	0	186.048309	5993.477567	230.748403	7.131467	0.099388	39.91	49.27	10.83
112	112	338	0	0	90	29	0	160.963074	5979.157635	63.084424	8.074971	0.248195	32.42	55.98	11.6
112	112	339	0	0	85	39	0	161.377838	5977.519428	63.75168	8.890392	0.248195	32.42	55.98	11.6
112	112	340	0	0	95	32	0	161.87326	5961.86359	61.490513	8.3123	0.248195	32.42	55.98	11.6
112	112	342	1	0	80	30	0	163.698044	5972.212461	58.605544	6.459114	0.196654	32.42	55.98	11.6
112	112	341	0	0	79	22	0	162.802307	5956.218579	60.019678	8.152713	0.196654	32.42	55.98	11.6
112	112	337	1	0	65	32	0	160.584702	5980.970512	63.862723	8.432014	0.186268	32.42	55.98	11.6
117	117	348	1	20	88	20	0	158.522232	5979.432732	658.403062	7.169539	0.270194	35.22	53.75	11.03
117	117	343	0	52	100	32	0	159.355301	5978.629419	689.924563	8.331085	0.25591	35.22	53.75	11.03
117	117	346	1	5	98	70	0	158.615158	5976.084316	671.027036	7.760919	0.1839	35.22	53.75	11.03
117	117	347	1	3	95	42	0	158.522232	5979.396104	664.715052	9.489922	0.1839	35.22	53.75	11.03
117	117	345	0	32	95	42	0	158.897781	5972.286439	677.264988	6.737986	0.1839	35.22	53.75	11.03
117	117	344	0	32	90	29	0	158.965729	5972.276748	683.57696	8.513577	0.150989	35.22	53.75	11.03
118	118	349	0	66	15	10	0	221.078796	6026.543543	46.503327	7.311782	0.336573	21.64	63.39	14.97
118	118	350	0	99	5	3	0	221.245911	6025.698591	49.702754	7.479613	0.212318	21.64	63.39	14.97
118	118	351	0	98	3	0	0	221.340866	6026.21246	54.476272	7.656605	0.212318	21.64	63.39	14.97
118	118	352	0	67	10	0	0	221.416794	6026.880157	60.620014	7.322329	0.212318	21.64	63.39	14.97
118	118	354	0	98	3	3	0	222.008224	6028.772848	75.350979	6.649164	0.199616	21.64	63.39	14.97
118	118	353	0	91	15	6	0	221.629318	6027.604493	67.611615	6.864283	0.199616	21.64	63.39	14.97
120	120	355	1	28	45	7	0	177.035995	6003.572673	67.638765	8.108573	0.363248	18.28	61.07	20.65
120	120	358	1	52	95	48	0	179.065826	6004.523772	79.815987	7.640406	0.14849	18.28	61.07	20.65
120	120	356	1	36	35	32	0	177.744095	6004.331947	71.665808	7.967623	0.14849	18.28	61.07	20.65
120	120	357	0	32	90	37	0	178.512161	6003.934571	76.432196	7.742687	0.14849	18.28	61.07	20.65
120	120	359	1	20	70	28	0	179.805557	6002.9538	82.731915	7.239132	0.094824	18.28	61.07	20.65
120	120	360	1	16	90	16	0	180.681702	6003.305941	85.53153	6.906753	0.094824	18.28	61.07	20.65
122	122	366	0	76	100	66	0	104.182777	5909.957132	181.359642	9.880109	0.000849	6.48	83.64	9.89
122	122	365	0	0	100	39	0	103.740692	5941.170156	171.411374	6.309602	0.000849	6.48	83.64	9.89
122	122	361	0	0	100	32	0	101.150963	5945.889296	131.530505	6.484624	0.00062	6.48	83.64	9.89
122	122	363	1	0	100	22	0	102.252655	5944.479762	151.427049	6.54159	0.000249	6.48	83.64	9.89
122	122	362	0	0	100	35	0	101.831673	5943.452365	141.478777	6.387501	0.000249	6.48	83.64	9.89
122	122	364	0	0	100	60	0	103.284218	5946.366291	161.463104	6.344201	0.000249	6.48	83.64	9.89
125	125	371	0	41	20	3	0	261.563843	6060.596617	146.260531	7.950536	0.018819	35.57	51.99	12.44
125	125	372	0	30	15	2	0	260.595856	6053.7707	146.921334	7.796492	0.018819	35.57	51.99	12.44
125	125	370	0	10	80	11	0	261.563843	6060.596617	146.190619	7.950536	0.018819	35.57	51.99	12.44
125	125	369	0	48	3	0	0	262.296417	6062.23819	146.932259	6.26484	0.018627	35.57	51.99	12.44
125	125	368	0	26	35	5	0	262.620148	6060.295392	148.220724	6.778706	0.018627	35.57	51.99	12.44
125	125	367	0	24	0	0	0	262.930145	6059.457177	150.241914	6.933123	0.018627	35.57	51.99	12.44
128	128	378	1	24	65	12	0	248.871277	6013.056616	71.541441	8.252769	0.018382	37.65	53.37	8.98
128	128	377	1	0	85	23	0	248.713455	6009.194697	64.24042	6.145583	0.018382	37.65	53.37	8.98
128	128	374	1	19	80	13	0	248.238129	5985.346891	46.655595	8.066507	0.016762	37.65	53.37	8.98
128	128	375	1	0	85	33	0	248.614304	5994.621329	51.927341	5.88844	0.016762	37.65	53.37	8.98
128	128	376	1	0	70	25	0	248.897659	6000.206864	57.610494	8.272248	0.016762	37.65	53.37	8.98
128	128	373	0	0	45	42	0	248.842194	5973.120153	42.883334	5.593054	0.01384	37.65	53.37	8.98
132	132	379	1	13	80	68	0	142.724487	5978.300407	138.727225	9.927961	0.055824	30.56	58.63	10.81
132	132	381	0	26	85	22	0	143.083069	5969.675348	158.41717	9.082325	0.055824	30.56	58.63	10.81
132	132	380	0	25	99	32	0	142.888367	5976.370329	148.615178	10.35559	0.055824	30.56	58.63	10.81
132	132	383	1	75	90	47	0	144.284561	5974.322636	176.863446	8.605322	0.019433	30.56	58.63	10.81
132	132	384	1	50	99	48	0	145.092239	5980.376163	185.257719	6.874139	0.019433	30.56	58.63	10.81
132	132	382	0	58	99	22	0	143.90239	5971.364795	168.340964	8.82721	0.019433	30.56	58.63	10.81
133	133	389	0	0	88	21	0	275.611511	6070.728192	349.495167	7.258139	0.046946	36.92	49.99	13.08
133	133	390	0	0	95	37	0	275.356079	6071.354269	353.420419	7.000265	0.046946	36.92	49.99	13.08
133	133	388	0	43	15	3	0	275.886261	6066.139325	345.784073	7.944082	0.01266	36.92	49.99	13.08
133	133	385	0	23	2	0	0	275.090149	6010.904818	336.35299	7.26724	0.01266	36.92	49.99	13.08
133	133	387	0	2	5	0	0	275.832703	6061.120639	342.36002	7.915205	0.01266	36.92	49.99	13.08
133	133	386	0	0	0	0	0	275.917877	6041.972329	339.246001	6.500185	0.01266	36.92	49.99	13.08
134	134	392	1	32	60	13	0	221.900208	5925.544609	361.754398	5.505339	0.014617	36.92	49.99	13.08
134	134	394	0	48	35	7	0	219.618515	5964.492015	380.547165	6.022848	0.014617	36.92	49.99	13.08
134	134	393	0	2	65	29	0	221.018661	5883.192362	371.181554	6.357837	0.014617	36.92	49.99	13.08
134	134	391	1	16	20	9	0	222.229431	5955.912086	352.454723	7.905313	0.012827	36.92	49.99	13.08
134	134	395	1	25	78	7	0	219.0215	5960.575764	386.227177	9.270746	0.001533	36.92	49.99	13.08
134	134	396	0	0	20	0	0	218.679764	5988.607605	378.757649	10.282964	0.001533	36.92	49.99	13.08
136	136	401	1	32	70	20	0	199.908188	5991.651506	165.47424	10.975016	0.012372	14.22	72.57	13.21
136	136	402	1	8	65	27	0	200.86142	5984.05485	166.779152	5.551393	0.012372	14.22	72.57	13.21
136	136	400	0	14	20	0	0	201.071014	5971.500572	164.169339	8.551165	0.012372	14.22	72.57	13.21
136	136	398	0	22	70	4	0	202.298706	5986.729809	160.077911	8.562664	0.010061	14.22	72.57	13.21
136	136	397	0	16	30	2	0	203.444794	5992.628651	156.439948	5.461948	0.010061	14.22	72.57	13.21
136	136	399	0	8	25	12	0	200.771652	5988.70919	162.86445	8.69274	0.010061	14.22	72.57	13.21
137	137	404	0	62	85	32	0	227.762207	6036.551951	274.633358	5.726594	0.062634	20.41	64.93	14.66
137	137	405	0	2	90	42	0	227.574539	6035.044067	271.406703	5.647696	0.062634	20.41	64.93	14.66
137	137	406	0	0	95	27	0	227.574539	6037.572273	268.411434	9.719879	0.062634	20.41	64.93	14.66
137	137	403	0	52	88	8	0	226.228134	6023.982718	278.282833	6.068013	0.04603	20.41	64.93	14.66
137	137	408	0	38	55	9	0	228.746765	6030.409487	263.201712	7.239299	0.031645	20.41	64.93	14.66
137	137	407	0	76	65	47	0	227.407867	6037.594818	265.871285	9.832996	0.03028	20.41	64.93	14.66
138	138	409	0	40	55	12	0	130.705078	5962.980073	199.681918	8.350242	0.02157	35.22	53.75	11.03
138	138	413	1	48	90	25	0	131.306915	5958.404809	197.672658	8.477218	0.015684	35.22	53.75	11.03
138	138	412	1	28	85	28	0	131.087982	5959.738479	198.227184	8.352031	0.01525	35.22	53.75	11.03
138	138	411	0	68	20	7	0	130.806015	5958.416983	198.712107	6.864126	0.01525	35.22	53.75	11.03
138	138	410	0	36	85	12	0	130.888916	5961.461701	199.197018	8.487213	0.01525	35.22	53.75	11.03
138	138	414	1	82	90	36	0	131.201538	5952.300611	197.187714	6.461208	0.003644	35.22	53.75	11.03
139	139	418	0	12	5	11	0	279.640625	6046.495663	583.564744	6.815133	0.00898	30.55	59.51	9.94
139	139	416	0	2	25	11	0	279.315125	6055.297861	572.914179	14.10348	0.004202	30.55	59.51	9.94
139	139	415	0	0	20	0	0	279.261963	6055.712121	567.722192	9.385643	0.004202	30.55	59.51	9.94
139	139	417	0	0	0	0	0	279.640625	6046.495663	578.122221	6.815133	0.004202	30.55	59.51	9.94
139	139	419	1	0	8	12	0	280.241302	6045.67092	589.126727	7.432648	0.00367	30.55	59.51	9.94
139	139	420	0	0	7	3	0	280.391937	6043.504703	594.686467	6.681017	0.00367	30.55	59.51	9.94
140	140	421	1	0	98	42	0	147.218765	5988.629023	227.475956	6.940377	0.026048	20.46	71.47	8.07
140	140	422	0	0	80	27	0	147.010406	5988.837042	237.372099	8.513153	0.026048	20.46	71.47	8.07
140	140	423	0	0	85	14	0	146.635071	5984.47961	247.365081	6.904588	0.026048	20.46	71.47	8.07
140	140	424	1	28	65	16	0	146.120071	5978.751574	257.271456	6.695473	0.007686	20.46	71.47	8.07
140	140	426	1	18	87	35	0	144.55983	5964.762619	277.201308	7.148322	0.007686	20.46	71.47	8.07
140	140	425	0	66	57	4	0	145.368622	5971.645619	267.273605	6.556209	0.007686	20.46	71.47	8.07
142	142	432	0	47	65	16	0	329.56958	6082.218292	122.737409	7.081826	0.00139	14.56	70.84	14.61
142	142	429	1	50	65	6	0	330.193634	6086.597865	145.227515	7.477592	0.00101	14.56	70.84	14.61
142	142	430	0	40	85	27	0	330.093414	6086.049164	137.387297	7.505327	0.00101	14.56	70.84	14.61
142	142	431	0	30	95	30	0	329.820129	6082.852323	129.850534	7.851682	0.00101	14.56	70.84	14.61
142	142	427	1	80	35	2	0	330.554535	6082.786116	158.679764	6.89953	0.000587	14.56	70.84	14.61
142	142	428	1	65	15	0	0	330.321594	6084.97498	153.241517	7.214065	0.000587	14.56	70.84	14.61
143	143	438	0	84	30	12	0	156.097122	5990.17291	159.98021	7.891823	0.037569	41.52	49.43	9.05
143	143	435	0	75	56	28	0	156.683823	5992.183997	148.238396	6.529262	0.030103	41.52	49.43	9.05
143	143	437	0	57	15	8	0	157.112015	5992.139033	155.91223	6.497857	0.030103	41.52	49.43	9.05
143	143	436	0	55	20	7	0	156.857773	5991.67397	151.886448	7.754269	0.030103	41.52	49.43	9.05
143	143	434	0	78	55	14	0	157.029526	5992.371353	144.723089	6.826783	0.027318	41.52	49.43	9.05
143	143	433	0	44	78	20	0	157.029526	5992.371353	141.375297	6.826783	0.027318	41.52	49.43	9.05
146	146	442	0	0	70	22	0	322.115112	6096.17436	336.644738	9.555504	0.017421	40.99	47.79	11.21
146	146	443	0	0	85	19	0	322.201599	6096.019972	334.080656	9.194878	0.017421	40.99	47.79	11.21
146	146	444	0	0	65	17	0	322.287018	6095.212548	331.690077	9.594209	0.017421	40.99	47.79	11.21
146	146	439	1	0	80	28	0	321.977722	6096.201281	345.478223	7.129731	0.011162	40.99	47.79	11.21
146	146	440	1	0	95	17	0	322.046722	6096.513354	342.460876	8.660098	0.011162	40.99	47.79	11.21
146	146	441	0	0	90	33	0	322.048187	6096.328215	339.57516	8.906855	0.011162	40.99	47.79	11.21
148	148	450	0	80	5	0	0	137.419952	5977.413282	316.614744	13.414204	0.014752	42.49	50.46	7.05
148	148	449	0	68	5	0	0	138.030548	5972.654284	319.980473	8.199636	0.014752	42.49	50.46	7.05
148	148	448	0	40	30	2	0	138.504745	5967.370221	323.667058	7.820086	0.014752	42.49	50.46	7.05
148	148	447	0	60	15	0	0	139.234879	5965.52109	327.572234	7.569006	0.009068	42.49	50.46	7.05
148	148	446	0	32	45	27	0	139.790268	5972.435885	331.732063	6.458817	0.009068	42.49	50.46	7.05
148	148	445	0	0	35	4	0	140.152634	5973.27467	336.137092	8.724128	0.009068	42.49	50.46	7.05
149	149	452	0	0	100	54	0	139.276062	5958.407389	184.277863	5.953276	0.032575	29.23	61.5	9.26
149	149	453	0	0	100	46	0	139.276062	5958.407389	188.116075	5.953276	0.032575	29.23	61.5	9.26
149	149	454	0	0	100	38	0	138.636459	5942.936853	192.416128	6.644924	0.032575	29.23	61.5	9.26
149	149	455	0	0	100	21	0	137.708374	5913.384539	197.113453	6.459129	0.032575	29.23	61.5	9.26
149	149	451	0	0	90	24	0	139.902725	5966.851156	180.825966	6.073052	0.017881	29.23	61.5	9.26
149	149	456	0	0	100	61	0	135.717209	5897.998257	202.218443	8.891228	0.015202	29.23	61.5	9.26
150	150	457	1	84	15	0	0	195.898041	5954.818639	117.593072	6.721476	0.033225	28.35	52.9	18.75
150	150	459	0	88	15	2	0	194.867004	5814.695126	122.897042	5.801243	0.016166	28.35	52.9	18.75
150	150	460	0	76	5	0	0	194.575089	5830.991402	126.549704	4.71849	0.016166	28.35	52.9	18.75
150	150	458	0	55	8	0	0	194.814316	5840.697518	119.825786	6.725083	0.016166	28.35	52.9	18.75
150	150	462	1	68	3	0	0	188.937332	5822.544324	135.972582	8.057813	0.002758	28.35	52.9	18.75
150	150	461	0	82	5	15	0	190.008942	5818.428894	131.006346	5.840299	0.002758	28.35	52.9	18.75
154	154	464	1	62	90	66	0	227.313812	5980.468041	432.287586	7.168241	0.002222	29.68	59.4	10.92
154	154	465	1	56	85	47	0	227.895752	5972.088565	425.729361	7.306794	0.002222	29.68	59.4	10.92
154	154	463	0	76	58	98	0	226.595901	5978.554691	438.850699	7.586587	0.002222	29.68	59.4	10.92
154	154	468	1	72	15	6	0	232.064835	5969.508975	407.163783	5.614097	0.000976	29.68	59.4	10.92
154	154	466	1	68	55	17	0	229.411896	5964.914118	419.437075	6.976926	0.000976	29.68	59.4	10.92
154	154	467	0	68	15	7	0	230.031342	5946.679413	413.159806	6.123477	0.000976	29.68	59.4	10.92
156	156	469	0	20	65	9	0	104.598991	5956.593951	85.897297	8.435225	0.00095	46.96	45.42	7.62
156	156	472	0	80	5	3	0	103.793976	5944.018435	56.031794	8.635815	0.000651	46.96	45.42	7.62
156	156	471	0	20	65	23	0	104.428612	5952.143379	65.945563	8.357091	0.000651	46.96	45.42	7.62
156	156	470	0	12	35	3	0	104.588806	5955.922075	75.875839	6.751698	0.000651	46.96	45.42	7.62
156	156	474	0	100	2	0	0	101.894218	5873.003068	36.080063	5.81745	0.000024	46.96	45.42	7.62
156	156	473	0	68	3	1	0	103.215004	5926.52053	46.010337	6.288957	0.000024	46.96	45.42	7.62
159	159	479	0	92	0	0	0	206.081161	5757.938934	284.927337	5.482421	0.020801	10.29	74.76	14.95
159	159	480	0	48	4	2	0	206.63295	5744.002213	278.212523	6.156446	0.020801	10.29	74.76	14.95
159	159	478	0	76	2	0	0	205.81778	5761.932106	291.830868	5.493794	0.013949	10.29	74.76	14.95
159	159	476	0	62	2	0	0	206.237549	5814.191397	306.15267	5.625827	0.013949	10.29	74.76	14.95
159	159	477	0	60	3	0	0	205.849396	5776.706849	298.91004	5.530196	0.013949	10.29	74.76	14.95
159	159	475	0	96	5	0	0	206.900436	5845.522473	313.54743	5.738145	0.00368	10.29	74.76	14.95
